# Supplementary material for: Cellular remodeling and JAK inhibition promote zygotic gene expression in the Ciona germline
Source: EMBO Rep. 2024 Apr 22;25(5):2188–201. doi: 10.1038/s44319-024-00139-0 (PMC11094015; doi:10.1038/s44319-024-00139-0)
Supplement: Supplementary file 2 — Movie EV1 [file 44319_2024_139_MOESM2_ESM.zip]

Archive with 5 entries (4 files):
- Movie_EV1/
- Movie_EV1/Movie EV1.mp4
- __MACOSX/Movie_EV1/._Movie EV1.mp4
- Movie_EV1/readme EV1.txt
- __MACOSX/Movie_EV1/._readme EV1.txt
