# Supplementary material for: Cellular remodeling and JAK inhibition promote zygotic gene expression in the Ciona germline
Source: EMBO Rep. 2024 Apr 22;25(5):2188–201. doi: 10.1038/s44319-024-00139-0 (PMC11094015; doi:10.1038/s44319-024-00139-0)
Supplement: Supplementary file 2 — Movie EV1 [file 44319_2024_139_MOESM2_ESM.zip › Movie_EV1/readme EV1.txt]

Movie EV1; The Ciona embryo was stained by BioTracker MemBright 560 with spraying at B7.6 cells and was took images in live.
