# Supplementary material for: Cellular remodeling and JAK inhibition promote zygotic gene expression in the Ciona germline
Source: EMBO Rep. 2024 Apr 22;25(5):2188–201. doi: 10.1038/s44319-024-00139-0 (PMC11094015; doi:10.1038/s44319-024-00139-0)
Supplement: Supplementary file 4 — Source data Fig. 1 [file 44319_2024_139_MOESM4_ESM.zip]

Archive with 49 entries (37 files):
- Figure 1/
- Figure 1/.DS_Store
- __MACOSX/Figure 1/._.DS_Store
- Figure 1/1MN/
- Figure 1/1H/
- Figure 1/1F/
- Figure 1/1A/
- Figure 1/1G/
- Figure 1/1L/
- Figure 1/1K/
- Figure 1/1B/
- Figure 1/1E/
- Figure 1/1P/
- Figure 1/1C/
- Figure 1/1MN/DiI_Cyto_Neu_1_Magenta.tif
- __MACOSX/Figure 1/1MN/._DiI_Cyto_Neu_1_Magenta.tif
- Figure 1/1MN/.DS_Store
- __MACOSX/Figure 1/1MN/._.DS_Store
- Figure 1/1MN/S16_DiI_BM.tif
- __MACOSX/Figure 1/1MN/._S16_DiI_BM.tif
- Figure 1/1MN/S16_DiI_M.tif
- Figure 1/1MN/DiI_Cyto_Neu_1_BlueMagenta.tif
- __MACOSX/Figure 1/1MN/._DiI_Cyto_Neu_1_BlueMagenta.tif
- Figure 1/1H/lobe.tif
- __MACOSX/Figure 1/1H/._lobe.tif
- Figure 1/1F/lN_lobescission_DR.tif
- __MACOSX/Figure 1/1F/._lN_lobescission_DR.tif
- Figure 1/1A/c24_G_pem_R.tif
- __MACOSX/Figure 1/1A/._c24_G_pem_R.tif
- Figure 1/1G/lN_lobeScission_separate_DR.tif
- __MACOSX/Figure 1/1G/._lN_lobeScission_separate_DR.tif
- Figure 1/1L/Dii_pem1_ISH_lN_lat.jpg
- __MACOSX/Figure 1/1L/._Dii_pem1_ISH_lN_lat.jpg
- Figure 1/1K/Dii_Pem1_ISH_lN_veg.jpg
- __MACOSX/Figure 1/1K/._Dii_Pem1_ISH_lN_veg.jpg
- Figure 1/1B/c24_pSer5_12hpf_DGR.tif
- __MACOSX/Figure 1/1B/._c24_pSer5_12hpf_DGR.tif
- Figure 1/1E/eG_DiI_B7.6_ventral.tif
- __MACOSX/Figure 1/1E/._eG_DiI_B7.6_ventral.tif
- Figure 1/1P/DiICyto_PemISH_G.tif
- __MACOSX/Figure 1/1P/._DiICyto_PemISH_G.tif
- Figure 1/1P/DiICyto_pemISH_B.tif
- __MACOSX/Figure 1/1P/._DiICyto_pemISH_B.tif
- Figure 1/1P/DiICyto_pemISH_GBM.tif
- __MACOSX/Figure 1/1P/._DiICyto_pemISH_GBM.tif
- Figure 1/1P/DiICyto_pemISH_M.tif
- __MACOSX/Figure 1/1P/._DiICyto_pemISH_M.tif
- Figure 1/1C/pem-1_pSer5_16hpf_DG.tif
- __MACOSX/Figure 1/1C/._pem-1_pSer5_16hpf_DG.tif
