# Supplementary material for: Cellular remodeling and JAK inhibition promote zygotic gene expression in the Ciona germline
Source: EMBO Rep. 2024 Apr 22;25(5):2188–201. doi: 10.1038/s44319-024-00139-0 (PMC11094015; doi:10.1038/s44319-024-00139-0)
Supplement: Supplementary file 5 — Source data Fig. 2 [file 44319_2024_139_MOESM5_ESM.zip]

Archive with 23 entries (16 files):
- Figure 2/
- Figure 2/.DS_Store
- __MACOSX/Figure 2/._.DS_Store
- Figure 2/2A/
- Figure 2/2F/
- Figure 2/Source_data_Figure2.xlsx
- __MACOSX/Figure 2/._Source_data_Figure2.xlsx
- Figure 2/2C/
- Figure 2/2D/
- Figure 2/2E/
- Figure 2/2B/
- Figure 2/2A/071820_DiI_pSer2_[ii4_8hpf_2_Image_5]_2020-07-25T10-53-11.590.tif
- __MACOSX/Figure 2/2A/._071820_DiI_pSer2_[ii4_8hpf_2_Image_5]_2020-07-25T10-53-11.590.tif
- Figure 2/2F/Figure 2F.xlsx
- __MACOSX/Figure 2/2F/._Figure 2F.xlsx
- Figure 2/2C/071820_DiI_pSer2_[ii16_12hpf_2_Image_17]_2020-07-25T11-08-48.963.tif
- __MACOSX/Figure 2/2C/._071820_DiI_pSer2_[ii16_12hpf_2_Image_17]_2020-07-25T11-08-48.963.tif
- Figure 2/2D/Figure 2D.xlsx
- __MACOSX/Figure 2/2D/._Figure 2D.xlsx
- Figure 2/2E/Mef23_c24_12hpf_DGR.tif
- __MACOSX/Figure 2/2E/._Mef23_c24_12hpf_DGR.tif
- Figure 2/2B/071820_DiI_pSer2_[ii12_10hph_6_posi_Image_13]_2020-07-25T11-02-08.866.tif
- __MACOSX/Figure 2/2B/._071820_DiI_pSer2_[ii12_10hph_6_posi_Image_13]_2020-07-25T11-02-08.866.tif
