# Supplementary material for: Cellular remodeling and JAK inhibition promote zygotic gene expression in the Ciona germline
Source: EMBO Rep. 2024 Apr 22;25(5):2188–201. doi: 10.1038/s44319-024-00139-0 (PMC11094015; doi:10.1038/s44319-024-00139-0)
Supplement: Supplementary file 5 — Source data Fig. 2 [file 44319_2024_139_MOESM5_ESM.zip › Figure 2/Source_data_Figure2.xlsx]

## Sheet: Figure2D
Figure 2D: RNAPII activity in B7.6* cells
	6hpf	8hpf	10hpf	12hpf
embryo
nuclei	50	36	49	51
positive	0	3	35	49
negative	50	33	14	2
total	50	36	49	51
	6hpf	8hpf	10hpf	12hpf
positive	0	0.0833333	0.714286	0.960784
negative	1	0.916667	0.285714	0.0392157
SE(posi)	0	0.0460642	0.0645363	0.0271805

## Sheet: Figure 2F
Figure 2F: nascent expression of Mef2 in B7.6* cells
Mef2	10hpf	11hpf	12hpf	13hpf	14hpf	15hpf
2 dots	1	3	9	7	2	0
1 dot	1	4	3	4	4	2
0 dot	15	12	12	11	9	21
	17	19	24	22	15	23
Mef2	10hpf	11hpf	12hpf	13hpf	14hpf	15hpf
2 dots	0.0588235	0.157895	0.375	0.318182	0.133333	0
1 dot	0.0588235	0.210526	0.125	0.181818	0.266667	0.0869565
0 dot	0.882353	0.631579	0.5	0.5	0.6	0.913043
SE	10hpf	11hpf	12hpf	13hpf	14hpf	15hpf
2 dots	0.0570672	0.0836547	0.0988212	0.0993026	0.0877707	0
1 dot	0.0570672	0.0935288	0.0675077	0.0822304	0.11418	0.0587534
0 dot	0.0781425	0.110665	0.102062	0.1066	0.126491	0.0587534
