# Supplementary material for: Cellular remodeling and JAK inhibition promote zygotic gene expression in the Ciona germline
Source: EMBO Rep. 2024 Apr 22;25(5):2188–201. doi: 10.1038/s44319-024-00139-0 (PMC11094015; doi:10.1038/s44319-024-00139-0)
Supplement: Supplementary file 5 — Source data Fig. 2 [file 44319_2024_139_MOESM5_ESM.zip › Figure 2/2D/Figure 2D.xlsx]

## Sheet: Figure2D
Figure 2D: RNAPII activity in B7.6* cells
	6hpf	8hpf	10hpf	12hpf
embryo
nuclei	50	36	49	51
positive	0	3	35	49
negative	50	33	14	2
total	50	36	49	51
	6hpf	8hpf	10hpf	12hpf
positive	0	0.0833333	0.714286	0.960784
negative	1	0.916667	0.285714	0.0392157
SE(posi)	0	0.0460642	0.0645363	0.0271805
