# Supplementary material for: Cellular remodeling and JAK inhibition promote zygotic gene expression in the Ciona germline
Source: EMBO Rep. 2024 Apr 22;25(5):2188–201. doi: 10.1038/s44319-024-00139-0 (PMC11094015; doi:10.1038/s44319-024-00139-0)
Supplement: Supplementary file 6 — Source data Fig. 3 [file 44319_2024_139_MOESM6_ESM.zip]

Archive with 62 entries (48 files):
- Figure 3/
- Figure 3/3K/
- Figure 3/3L/
- Figure 3/3B/
- Figure 3/3C/
- Figure 3/3D/
- Figure 3/3M/
- Figure 3/3J/
- Figure 3/.DS_Store
- __MACOSX/Figure 3/._.DS_Store
- Figure 3/3EF/
- Figure 3/3H/
- Figure 3/3A/
- Figure 3/3G/
- Figure 3/3I/
- Figure 3/Source_data_Figure3.xlsx
- __MACOSX/Figure 3/._Source_data_Figure3.xlsx
- Figure 3/3NO/
- Figure 3/3K/Figure 3K.xlsx
- __MACOSX/Figure 3/3K/._Figure 3K.xlsx
- Figure 3/3L/012321_Mef2_8-12_JAKinh_[ii2_1_DMSO_8-10hpf_3_Image_3]_2021-01-25T15-00-10.939.tif
- __MACOSX/Figure 3/3L/._012321_Mef2_8-12_JAKinh_[ii2_1_DMSO_8-10hpf_3_Image_3]_2021-01-25T15-00-10.939.tif
- Figure 3/3B/012221_Mef2_3i_3iR_[ii0_6_3i_1_whole_Image_1]_2021-01-25T14-33-43.746.tif
- __MACOSX/Figure 3/3B/._012221_Mef2_3i_3iR_[ii0_6_3i_1_whole_Image_1]_2021-01-25T14-33-43.746.tif
- Figure 3/3B/012221_Mef2_3i_3iR_[ii2_6_3i_3_Image_3]_2021-01-25T14-45-16.949.tif
- __MACOSX/Figure 3/3B/._012221_Mef2_3i_3iR_[ii2_6_3i_3_Image_3]_2021-01-25T14-45-16.949.tif
- Figure 3/3B/012221_Mef2_3i_3iR_[ii2_6_3i_3_Image_3]_2021-01-25T14-45-16.949.tif (red).tif
- __MACOSX/Figure 3/3B/._012221_Mef2_3i_3iR_[ii2_6_3i_3_Image_3]_2021-01-25T14-45-16.949.tif (red).tif
- Figure 3/3C/Mef2_Rux_12hpf_whole.jpg
- __MACOSX/Figure 3/3C/._Mef2_Rux_12hpf_whole.jpg
- Figure 3/3C/Mef2_Rux-12hpf_PGCs.jpg
- __MACOSX/Figure 3/3C/._Mef2_Rux-12hpf_PGCs.jpg
- Figure 3/3D/012221_Mef2_3i_3iR_[ii5_7_3iR_2_Image_6]_2021-01-25T14-47-04.460.tif (red).tif
- __MACOSX/Figure 3/3D/._012221_Mef2_3i_3iR_[ii5_7_3iR_2_Image_6]_2021-01-25T14-47-04.460.tif (red).tif
- Figure 3/3D/012221_Mef2_3i_3iR_[ii8_7_3iR_5_whole_Image_9]_2021-01-25T14-36-07.350.tif
- __MACOSX/Figure 3/3D/._012221_Mef2_3i_3iR_[ii8_7_3iR_5_whole_Image_9]_2021-01-25T14-36-07.350.tif
- Figure 3/3D/012221_Mef2_3i_3iR_[ii5_7_3iR_2_Image_6]_2021-01-25T14-47-04.460.tif
- __MACOSX/Figure 3/3D/._012221_Mef2_3i_3iR_[ii5_7_3iR_2_Image_6]_2021-01-25T14-47-04.460.tif
- Figure 3/3M/012321_Mef2_8-12_JAKinh_[ii6_3_Ruxo_8-10hpf_1_Image_7]_2021-01-25T15-04-21.433.tif
- __MACOSX/Figure 3/3M/._012321_Mef2_8-12_JAKinh_[ii6_3_Ruxo_8-10hpf_1_Image_7]_2021-01-25T15-04-21.433.tif
- Figure 3/3J/122020Dii_pJAK_IS_[ii22_2_WT_12hpf_1_Image_23]_2020-12-21T13-38-03.255.tif
- __MACOSX/Figure 3/3J/._122020Dii_pJAK_IS_[ii22_2_WT_12hpf_1_Image_23]_2020-12-21T13-38-03.255.tif
- Figure 3/3J/122020Dii_pJAK_IS_[ii22_2_WT_12hpf_1_Image_23]_2020-12-21T13-37-48.613.tif
- __MACOSX/Figure 3/3J/._122020Dii_pJAK_IS_[ii22_2_WT_12hpf_1_Image_23]_2020-12-21T13-37-48.613.tif
- Figure 3/3EF/Figure 3EF.xlsx
- __MACOSX/Figure 3/3EF/._Figure 3EF.xlsx
- Figure 3/3H/.DS_Store
- __MACOSX/Figure 3/3H/._.DS_Store
- Figure 3/3H/122020Dii_pJAK_IS_[ii6_1_WT_10hpf_7_Image_7]_2020-12-21T13-32-43.333.jpg
- Figure 3/3H/122020Dii_pJAK_IS_[ii6_1_WT_10hpf_7_Image_7]_2020-12-21T13-32-34.930.jpg
- Figure 3/3A/Mef2_DMSO_12hpf_PGCs.jpg
- __MACOSX/Figure 3/3A/._Mef2_DMSO_12hpf_PGCs.jpg
- Figure 3/3A/Mef2_DMSO_12hpf_whole.jpg
- __MACOSX/Figure 3/3A/._Mef2_DMSO_12hpf_whole.jpg
- Figure 3/3G/.DS_Store
- __MACOSX/Figure 3/3G/._.DS_Store
- Figure 3/3G/121220pJAK2_CGS_[ii1_1_WT10hpf_A_2_whole_Image_2]_2020-12-12T15-57-14.822.jpg
- __MACOSX/Figure 3/3G/._121220pJAK2_CGS_[ii1_1_WT10hpf_A_2_whole_Image_2]_2020-12-12T15-57-14.822.jpg
- Figure 3/3I/121220pJAK2_CGS_[ii5_2_WT12hpf_A_2_whole_Image_6]_2020-12-12T15-58-37.435.tif
- __MACOSX/Figure 3/3I/._121220pJAK2_CGS_[ii5_2_WT12hpf_A_2_whole_Image_6]_2020-12-12T15-58-37.435.tif
- Figure 3/3NO/Figure 3NO.xlsx
- __MACOSX/Figure 3/3NO/._Figure 3NO.xlsx
