# Supplementary material for: Cellular remodeling and JAK inhibition promote zygotic gene expression in the Ciona germline
Source: EMBO Rep. 2024 Apr 22;25(5):2188–201. doi: 10.1038/s44319-024-00139-0 (PMC11094015; doi:10.1038/s44319-024-00139-0)
Supplement: Supplementary file 6 — Source data Fig. 3 [file 44319_2024_139_MOESM6_ESM.zip › Figure 3/Source_data_Figure3.xlsx]

## Sheet: Figure 3NO
Figure 3NO: effect of inhibitors for Mef2 nascent expression and B7.6* cell division at different time points
	DMSO_8-10	DMSO_8-12	Rux_8-10	Rux_8-12
2 dot	7	33	35	62
1 dot	10	28	18	29
no	57	88	36	62
total	74	149	89	153
	DMSO_8-10	DMSO_8-12	Rux_8-10	Rux_8-12
4 cells	2	30	0	3
3 cells	2	5	1	3
2 cells	30	7	43	66
total	34	42	44	72
	74	149	89	153
%	DMSO_8-10	DMSO_8-12	Rux_8-10	Rux_8-12
2 dot	0.0945946	0.221477	0.393258	0.405229
1 dot	0.135135	0.187919	0.202247	0.189542
no	0.77027	0.590604	0.404494	0.405229
total
	DMSO_8-10	DMSO_8-12	Rux_8-10	Rux_8-12
4 cells	0.0588235	0.714286	0	0.0416667
3 cells	0.0588235	0.119048	0.0227273	0.0416667
2 cells	0.882353	0.166667	0.977273	0.916667
total
SE
2 dot	0.0340204	0.0340178	0.0517781	0.0396898
1 dot	0.0397413	0.0320031	0.0425775	0.0316864
no	0.0489006	0.0402835	0.0520241	0.0396898
4 cells	0.0403526	0.0697071	0	0.0235498
3 cells	0.0403526	0.0499703	0.0224675	0.0235498
2 cells	0.0552551	0.0575055	0.0224675	0.0325723

## Sheet: Figure 3EF
Figure 3 EF: effects from inhibitors on Mef2 nascent expression and cell division of B7.6* cells
103120	inhibitors
	DMSO				Ruxolitinib	3i	3i+Ruxolitinib
2 dot	57				130	20	83
1 dot	40				27	12	27
no	176				95	228	96
total	273				252	260	206
	DMSO				Ruxolitinib	3i	3i+Ruxolitinib
4 cells	57				28	51	19
3 cells	13				10	6	14
2 cells	3				55	19	44
total	73				93	76	77
	273				252	260	206
	inhibitors
	DMSO				Ruxolitinib	3i	3i+Ruxolitinib
2 dot	0.208791				0.515873	0.0769231	0.402913
1 dot	0.14652				0.107143	0.0461538	0.131068
no	0.644689				0.376984	0.876923	0.466019
	DMSO				Ruxolitinib	3i	3i+Ruxolitinib
4 cells	0.780822				0.301075	0.671053	0.246753
3 cells	0.178082				0.107527	0.0789474	0.181818
2 cells	0.0410959				0.591398	0.25	0.571429
	inhibitors
	DMSO	3i	Ruxolitinib	3i+Ruxolitinib
2 dot	0.208791	0.0769231	0.515873	0.402913
1 dot	0.14652	0.0461538	0.107143	0.131068
no	0.644689	0.876923	0.376984	0.466019
	DMSO	3i	Ruxolitinib	3i+Ruxolitinib
4 cells	0.780822	0.671053	0.301075	0.246753
3 cells	0.178082	0.0789474	0.107527	0.181818
2 cells	0.0410959	0.25	0.591398	0.571429
SE 2 dot	0.0245992	0.0165257	0.0314812	0.0341736
SE 1 dot	0.0214025	0.0130124	0.0194837	0.023513
SE 4 cells	0.0484187	0.0538933	0.0475676	0.0491309
Se 3 cells	0.0447778	0.0309317	0.0321229	0.043954
SE 2 cells	0.0232341	0.04967	0.050974	0.0563959

## Sheet: Figure 3K
Figure 3K: pJak activity in B7.6* cells
	10hpf	12hpf
posi	15	6
nega	0	7
total	15	13
	10hpf	12hpf
posi	1	0.461538
nega	0	0.538462
SE	0	0.138264
