# Supplementary material for: Cellular remodeling and JAK inhibition promote zygotic gene expression in the Ciona germline
Source: EMBO Rep. 2024 Apr 22;25(5):2188–201. doi: 10.1038/s44319-024-00139-0 (PMC11094015; doi:10.1038/s44319-024-00139-0)
Supplement: Supplementary file 6 — Source data Fig. 3 [file 44319_2024_139_MOESM6_ESM.zip › Figure 3/3K/Figure 3K.xlsx]

## Sheet: Figure 3K
Figure 3K: pJak activity in B7.6* cells
	10hpf	12hpf
posi	15	6
nega	0	7
total	15	13
	10hpf	12hpf
posi	1	0.461538
nega	0	0.538462
SE	0	0.138264
