# Supplementary material for: Cellular remodeling and JAK inhibition promote zygotic gene expression in the Ciona germline
Source: EMBO Rep. 2024 Apr 22;25(5):2188–201. doi: 10.1038/s44319-024-00139-0 (PMC11094015; doi:10.1038/s44319-024-00139-0)
Supplement: Supplementary file 6 — Source data Fig. 3 [file 44319_2024_139_MOESM6_ESM.zip › Figure 3/3NO/Figure 3NO.xlsx]

## Sheet: Figure 3NO
Figure 3NO: effect of inhibitors for Mef2 nascent expression and B7.6* cell division at different time points
	DMSO_8-10	DMSO_8-12	Rux_8-10	Rux_8-12
2 dot	7	33	35	62
1 dot	10	28	18	29
no	57	88	36	62
total	74	149	89	153
	DMSO_8-10	DMSO_8-12	Rux_8-10	Rux_8-12
4 cells	2	30	0	3
3 cells	2	5	1	3
2 cells	30	7	43	66
total	34	42	44	72
	74	149	89	153
%	DMSO_8-10	DMSO_8-12	Rux_8-10	Rux_8-12
2 dot	0.0945946	0.221477	0.393258	0.405229
1 dot	0.135135	0.187919	0.202247	0.189542
no	0.77027	0.590604	0.404494	0.405229
total
	DMSO_8-10	DMSO_8-12	Rux_8-10	Rux_8-12
4 cells	0.0588235	0.714286	0	0.0416667
3 cells	0.0588235	0.119048	0.0227273	0.0416667
2 cells	0.882353	0.166667	0.977273	0.916667
total
SE
2 dot	0.0340204	0.0340178	0.0517781	0.0396898
1 dot	0.0397413	0.0320031	0.0425775	0.0316864
no	0.0489006	0.0402835	0.0520241	0.0396898
4 cells	0.0403526	0.0697071	0	0.0235498
3 cells	0.0403526	0.0499703	0.0224675	0.0235498
2 cells	0.0552551	0.0575055	0.0224675	0.0325723
