# Supplementary material for: Cellular remodeling and JAK inhibition promote zygotic gene expression in the Ciona germline
Source: EMBO Rep. 2024 Apr 22;25(5):2188–201. doi: 10.1038/s44319-024-00139-0 (PMC11094015; doi:10.1038/s44319-024-00139-0)
Supplement: Supplementary file 7 — Source data Fig. 4 [file 44319_2024_139_MOESM7_ESM.zip]

Archive with 23 entries (18 files):
- Figure 4/
- Figure 4/.DS_Store
- __MACOSX/Figure 4/._.DS_Store
- Figure 4/4B/
- Figure 4/4DE/
- Figure 4/4C/
- Figure 4/4A/
- Figure 4/Source_data_Figure4.xlsx
- __MACOSX/Figure 4/._Source_data_Figure4.xlsx
- Figure 4/4B/122620pSer2_inh_[ii8_2_3i_12hpf_4_Image_9]_2020-12-28T11-38-00.799.tif
- __MACOSX/Figure 4/4B/._122620pSer2_inh_[ii8_2_3i_12hpf_4_Image_9]_2020-12-28T11-38-00.799.tif
- Figure 4/4B/122620pSer2_inh_[ii8_2_3i_12hpf_4_Image_9]_2020-12-28T11-37-54.655.tif
- __MACOSX/Figure 4/4B/._122620pSer2_inh_[ii8_2_3i_12hpf_4_Image_9]_2020-12-28T11-37-54.655.tif
- Figure 4/4DE/Figure 4DE.xlsx
- __MACOSX/Figure 4/4DE/._Figure 4DE.xlsx
- Figure 4/4C/122620pSer2_inh_[ii16_3_Ruxo_12hpf_6_Image_17]_2020-12-28T11-39-50.191.tif
- __MACOSX/Figure 4/4C/._122620pSer2_inh_[ii16_3_Ruxo_12hpf_6_Image_17]_2020-12-28T11-39-50.191.tif
- Figure 4/4C/122620pSer2_inh_[ii16_3_Ruxo_12hpf_6_Image_17]_2020-12-28T11-39-44.196.tif
- __MACOSX/Figure 4/4C/._122620pSer2_inh_[ii16_3_Ruxo_12hpf_6_Image_17]_2020-12-28T11-39-44.196.tif
- Figure 4/4A/122620pSer2_inh_[ii2_1_DMSO_12hpf_3_Image_3]_2020-12-28T11-33-37.418.tif
- __MACOSX/Figure 4/4A/._122620pSer2_inh_[ii2_1_DMSO_12hpf_3_Image_3]_2020-12-28T11-33-37.418.tif
- Figure 4/4A/122620pSer2_inh_[ii2_1_DMSO_12hpf_3_Image_3]_2020-12-28T11-33-28.863.tif
- __MACOSX/Figure 4/4A/._122620pSer2_inh_[ii2_1_DMSO_12hpf_3_Image_3]_2020-12-28T11-33-28.863.tif
