# Supplementary material for: Cellular remodeling and JAK inhibition promote zygotic gene expression in the Ciona germline
Source: EMBO Rep. 2024 Apr 22;25(5):2188–201. doi: 10.1038/s44319-024-00139-0 (PMC11094015; doi:10.1038/s44319-024-00139-0)
Supplement: Supplementary file 7 — Source data Fig. 4 [file 44319_2024_139_MOESM7_ESM.zip › Figure 4/Source_data_Figure4.xlsx]

## Sheet: Figure 4DE
	DMSO	3i	Ruxolitinib
positive	92	121	123
week	6	4	1
Figure 4DE: effect of inhibitors on RNAPII activity and B7.6* cell division
negative	13	7	4
total	111	132	128
	DMSO	3i	Ruxolitinib
positive	0.882883	0.94697	0.96875
negative	0.117117	0.0530303	0.03125
SE(positive)	0.0305211	0.0195049	0.0153789
	DMSO	3i	Ruxolitinib
4-cell	22	29	13
3-cell	3	2	8
2-cell	7	5	26
total-embryo	32	36	47
total-cells	111	132	128
	DMSO	3i	Ruxolitinib
4-cell	0.6875	0.805556	0.276596
3-cell	0.09375	0.0555556	0.170213
2-cell	0.21875	0.138889	0.553191
SE 4	0.0819382	0.0659621	0.0652476
SE 3	0.051527	0.0381769	0.0548189
SE 2	0.0730792	0.0576384	0.0725186
